# Supplementary material for: Causes of higher symptomatic airway load in patients with chronic rhinosinusitis
Source: BMC Ear Nose Throat Disord. 2017 Dec 29;17:15. doi: 10.1186/s12901-017-0048-6 (PMC5746975; doi:10.1186/s12901-017-0048-6)
Supplement: Additional file 1: — Data containing patient disease classification, allergy status, asthma status, LM CT score, VAS score, SNOT score and biofilm status. (XLS 28 kb) [file 12901_2017_48_MOESM1_ESM.xls]

## Sheet: spread
Patient type	VAS score mm	Allergy	Asthma	Need to blow nose	Sneezing	Runny nose	Cough	Post-nasal discharge	Thick nasal discharge	Ear fullness	Dizziness	Ear pain	Facial pain / pressure	SNOT20 preoperativt	Sum Lund-Mackey CT score	Positiv for Biofilm
Septoplasty	0	No	no	1	3	0	1	1	0	3	0	2	0	12	0	1
septoplasty	0	Yes	no	3	2	3	0	3	3	2	1	2	3	39	0	0
Septoplasty	0	No	no	3	3	3	2	1	3	1	2	1	3	33	0	1
septoplasty	0	No	no	3	0	2	1	0	3	2	0	0	1	18	0	1
Septoplasty	0	No	no	2	0	0	0	0	3	0	0	0	0	11	0	1
septoplasty	0	No	no	3	0	3	0	0	0	1	0	0	0	24	0	1
Septoplasty	0	No	no	3	1	1	1	1	1	3	0	1	0	35	0	1
septoplasty	0	No	no												0	0
Septoplasty	0	No	no	0	0	3	0	0	0	0	0	0	0	6	0	1
septoplasty	0	No	no	3	3	2	3	3	0	2	3	2	4	61	0	0
Septoplasty	0	No	no	4	2	3	2	4	4	0	1	0	0	41	0	1
septoplasty	0	Yes	no	2	2	1	4	3	4	0	0	0	1	31	0	1
Septoplasty	0														0	1
septoplasty	0	No	no	1	0	0	0	0	1	0	1	0	0	6	0	1
Septoplasty	0	No	no	3	2	4	3	1	2	3	0	0	0	29	0	0
septoplasty	0	No	yes	4	4	4	3	4	5	4	2	3	3	79	0	1
Septoplasty	0	No	no	4	1	4	2	5	4	4	0	4	2	57	0	0
septoplasty	0	No	no	4	1	4	0	4	1	3	0	0	1	45	0	1
Septoplasty	0	Yes	yes	0	0	0	1	0	0	0	0	0	0	11	0	0
septoplasty	0	No	no	0	0	0	0	0	0	0	0	0	0	10	0	0
Septoplasty	0														0	1
septoplasty	0	Yes	no	2	1	1	2	0	1	1	0	0	2	20	0	0
Septoplasty	0	No	no	2	0	1	3	3	3	0	4	0	4	48	0	0
septoplasty	0	No	no	2	3	2	0	3	0	0	0	0	1	22	0	0
Septoplasty	0	No	no	0	0	0	0	2	0	2	3	2	3	20	0	0
CRSsNP	87	No	no	3	1	1	2	0	4	4	2	3	4	48	3	1
CRSsNP	89	No	no	4	4	5	3	4	4	3	1	1	5	74	6	0
CRSsNP	63	Yes	no	0	0	1	2	0	0	2	0	2	3	25	0	0
CRSsNP	80	Yes	yes	3	1	3	0	0	0	3	2	1	3	34	11	1
CRSsNP	67	Yes	no	3	3	2	0	1	4	3	0	1	0	50	6	1
CRSsNP	39	Yes	no	3	3	4	2	2	4	4	0	1	2	57	10	1
CRSsNP	30	Yes	yes	3	2	3	0	0	0	0	0	0	0	18	11	1
CRSsNP	69	Yes	yes	0	2	2	2	2	2	2	1	2	3	40	13	1
CRSsNP		No	no	3	2	2	0	1	3	2	0	0	4	40	8	1
CRSsNP															17	1
CRSsNP	78	Yes	yes	2	0	0	0	1	0	1	1	0	2	35	8	1
CRSsNP															3	1
CRSsNP	73	Yes	no	2	2	3	0	3	4	4	3	3	4	63	12	1
CRSsNP															0	0
CRSsNP															7	1
CRSsNP	14	Yes	no	2	2	1	0	0	0	0	0	0	0	12	9	1
CRSsNP	84	Yes	yes	3	3	3	2	2	5	5	5	3	4	82	9	1
CRSsNP	54	Yes	yes	4	0	1	0	0	4	1	0	0	1	34	8	1
CRSsNP	72	No	no	0	0	1	0	4	1	0	1	3	2	21	5	1
CRSsNP	52	No	no	3	0	3	4	0	3	3	0	0	0	16	20	0
CRSsNP	44	Yes	no	0	2	2	2	1	4	3	0	0	1	33	3	1
CRSsNP	49	No	no	2	1	2	0	1	0	2	3	0	3	33	10	1
CRSsNP	89	Yes	no	4	1	2	3	4	4	4	1	0	3	54	7	1
CRSsNP	59	Yes	no	4	2	3	1	1	3	3	1	1	4	49	7	0
CRSsNP	69	No	no	3	2	3	0	4	4	0	0	0	3	24	5	1
CRSsNP	70	Yes	no	3	3	3	1	1	0	3	3	3	3	39	10	1
CRSsNP	54	Yes	yes	0	0	0	1	2	0	0	3	0	2	35	8	1
CRSwNP	98	No	yes	4	3	3	3	1	0	4	3	4	4	59	12	1
CRSwNP	73	No	yes	4	1	3	1	2	4	0	0	1	2	30	17	1
CRSwNP	61	No	no	4	3	2	1	1	4	1	1	0	3	34	4	1
CRSwNP	63	No	no	3	4	3	3	2	1	1	1	2	3	45	12	1
CRSwNP															4	1
CRSwNP	62	Yes	yes	4	2	4	4	4	4	4	2	2	2	55	16	1
CRSwNP	67	Yes	no	2	2	2	1	1	4	4	4	3	3	60	14	1
CRSwNP	52	No	no	4	2	4	1	4	3	1	1	1	1	37	8	1
CRSwNP	18	No	no	2	2	1	0	1	0	1	0	0	1	14	12	1
CRSwNP	18	No	yes	4	4	3	3	4	4	0	0	0	0	34	10	1
CRSwNP	71	No	yes	4	4	4	2	3	4	3	1	0	1	45	10	1
CRSwNP	82	No	no	4	1	3	1	3	4	1	1	1	1	37	15	0
CRSwNP	50	Yes	no	3	1	1	2	2	1	2	1	0	2	25	11	1
CRSwNP	61	No	no	4	1	3	1	1	3	2	0	1	2	35	21	1
CRSwNP	18	Yes	yes	3	0	0	3	0	3	0	0	0	4	13	14	1
CRSwNP	64	No	no	2	0	1	4	4	4	1	0	0	2	47	6	1
CRSwNP	82	Yes	no	4	2	4	2	4	4	3	0	3	0	57	8	1
CRSwNP				3	3	4	5	4	4	3	2	4	2	66	10	1
CRSwNP															13	1
CRSwNP															11	1
CRSwNP	84	No	no	2	0	4	0	0	0	0	0	0	4	35	16	1
CRSwNP	59	No	no	5	0	5	0	0	2	4	0	0	4	29	14	1
CRSwNP															14	1
CRSwNP	71	No	no	2	1	3	3	2	4	3	2	3	3	60	6	1
CRSwNP	52	No	yes	3	3	4	3	3	4	1	0	0	0	60	12	1
CRSwNP															11	1
CRSwNP	78	No	no	5	0	4	2	0	4	5	4	4	5	64	12	1
CRSwNP	64	Yes	no	4	3	3	3	5	3	5	3	4	4	70	8	1
CRSwNP	93	No	no	4	3	5	2	0	5	4	0	0	0	33	13	1
CRSwNP	99	Yes	yes	5	5	5	2	5	5	5	5	4	5	96	10	1
CRSwNP	66	No	no	4	1	3	0	0	3	0	0	0	1	24	14	1
CRSwNP	48	Yes	yes	3	0	2	4	0	2	2	0	0	0	45	14	1
CRSwNP	69	No	no	4	0	4	5	5	4	5	0	0	1	46	21	1
CRSwNP		Yes	yes	3	3	0	0	4	4	4	0	2	0	35	18	1
CRSwNP	47	Yes	no	3	2	1	2	4	1	2	0	0	1	19	11	1
